# Supplementary material for: Resolving the relationships of clams and cockles: dense transcriptome sampling drastically improves the bivalve tree of life
Source: Proc Biol Sci. 2019 Feb 6;286(1896):20182684. doi: 10.1098/rspb.2018.2684 (PMC6408618; doi:10.1098/rspb.2018.2684)
Supplement: Table S1: list of analyzed species [file rspb20182684supp1.xlsx]

## Sheet: Sheet1
Table S1. Species sequenced and analyzed in this study, including new and publicly available data.
Class	Subclass	Infraclass	Superorder	Order	Superfamily	Family	Species	Abreviations	Source	SRA	Voucher	Filtered raw reads	Contigs	N50	Filtered peptides
Bivalvia	Protobranchia			Solemyida	Solemyoidea	Acharacidae	Acharax bartschii	SOL_Abar.fa	De novo	SRR8217839	BivAToL 180	14463889	109234	552	7009
						Solemyidae	Solemya velesiana	SOL_Svele	De novo	SRR8217838	BivAToL 73	3893064	33,290	347	3169
							Solemya occidentalis	SOL_Socci	De novo	SRR8217837	MCZ 384355	20895894	126278	677	37645
				Nuculida	Nuculoidea	Nuculidae	Ennucula tenuis	NUC_Eten	González et al. 2015	SRR331123	MCZ 379107	28450918	172251	1289	22697
							Acila castrensis	NUC_Acas	De novo	SRR8217836	BivAToL 205	12712175	115,686	326	5872
				Nuculanida	Nuculanoidea	Nuculanidae	Saccella caloundra	NUCA_Scal	De novo	SRR8217835	BivAToL 100.1a	4083082	63147	290	1423
							Nuculana pernula	NUCA_Nper	De novo	SRR8217834	BivAToL 134.1a	3726191	38,688	288	930
							Yoldia limatula	NUCA_Ylim1	De novo	SRR8217833	MCZ 392494	12831015	121068	425	7527
						Yoldiidae	Yoldia limatula	NUCA_Ylim2	De novo	SRR8217832	BivAToL 19	30092157	106,332	449	6316
	Pteriomorphia			Arcida	Arcoidea	Noetiidae	Arcopsis adamsi	ARC_Aada	De novo	SRR8217841	BivAToL 37	12277969	90,776	350	5164
						Arcidae	Arca noae	ARC_Anoa	González et al. 2015	SRR1559268	BivAToL 116.1a	40199838	116424	471	10773
					Limopsoidea	Philobryidae	Neocardia sp.	LIMO_Philo	González et al. 2015	SRR1576135	MCZ 378927	6970286	69366	388	8998
						Limopsidae	Limopsis sp.	LIMO_Limo	De novo	SRR8217840	BivAToL 213	20723034	143842	338	12190
				Limida	Limoidea	Limidae	Acesta excavata	LIMI_Aexc	De novo	SRR8217855	BivAToL 201	19032657	173,650	661	24423
							Ctenoides scaber	LIMI_Csca	Lemer et al. 2016	SRR3350461	MCZ 381297	37439562	270039	961	19656
				Pectinida	Pectinoidea	Propeamussidae	Propeamussium sp.	PEC_Prop	De novo	SRR8217854	BivAToL 179	20951093	92,344	508	8006
						Spondylidae	Spondylus americanus	PEC_Same	Lemer et al. 2016	SRR3350464	MCZ 381303	42760882	111336	581	6712
					Plicatuloidea	Plicatulidae	Plicatula plicata	PLI_Ppli	Lemer et al. 2016	SRR3350473	BivAToL 432.2	36081178	166595	561	20438
					Pectinoida	Pecctinidae	Placopecten magellanicus	PEC_Pmag	González et al. 2015	SRR1560445	BivAToL 360.1a	13721030	30877	913	9736
					Anomioidea	Anomiidae	Pododesmus rudis	ANI_Prud	Lemer et al. 2016	SRR3350472	MCZ 381301	33286988	279425	635	13501
					Dimyoidea	Dimyidae	Dimya lima	DIM_Dlim	Lemer et al. 2016	SRR3350463	BivAToL 177.3b	30493704	108065	479	15669
				Mytilida	Mytiloidea	Mytilidae	Mytilus edulis	MYT_Medu	González et al. 2015	SRR1560431	MCZ 381397	20427253	80287	642	23815
				Ostreida	Pinnoidea	Pinnidae	Pinna saccata	PIN_Psac	Lemer et al. 2016	SRR3350465	MCZ 381101	30676502	79373	636	7128
							Pinna atropurpurea	PIN_Patr	Lemer et al. 2016	SRR3350466	MCZ 381085	29418526	176767	675	12427
							Atrina vexillum	PIN_Avex	Lemer et al. 2016	SRR3350467	MCZ 381003	42168232	265939	630	30483
							Atrina rigida	PIN_Arig	González et al. 2015	SRR1559271	BivAToL 14.1a	20116658	85272	927	10740
					Ostreoidea	Gryphaeidae	Hyotissa hyotis	OST_Hhyo	De novo	SRR8217857	BivAToL 103	15806529	162,224	521	16229
						Ostreidae	Saccostrea palmula	OST_Spal	Lemer et al. 2016	SRR3350462	MCZ 382150	23,847,470	22989	373	2002
					Pterioidea	Malleidae	Malleus candeanus	PTE_Mcan	Lemer et al. 2016	SRR3350468	MCZ 384789	21150064	153058	502	18972
						Isognomonidae	Isognomon alatus	PTE_Iala	Lemer et al. 2016	SRR3350469	MCZ 381295	35923634	217968	639	22192
						Pteriidae	Pteria colymbus	PTE_Pcol	Lemer et al. 2016	SRR3350471	MCZ 381293	45148270	284122	713	21213
	Palaeoheterodonta			Trigoniida	Trigonioidea	Trigoniidae	Neotrigonia lamarckii	TRI_Nlam	De novo	SRR8217856	BivAToL 241	14446792	132,463	365	8791
							Neotrigonia margaritacea	TRI_Nmar	González et al. 2015	SRR1560432	MCZ 379092	22048954	162657	549	14988
				Unionida	Etherioidea	Etheriidae	Etheria elliptica	UNI_Eell	De novo	SRR8217851	BivAToL 327	16166510	118,921	510	9403
						Iridinidae	Aspatharia pfeifferiana	UNI_Apfe	De novo	SRR8217850	BivAToL 422	20649853	126,939	499	11362
					Unionoidea	Unionidae	Lampsilis cardium	UNI_Lcar	González et al. 2015	SRR1560282	NA	14819846	108039	589	10192
						Margaritiferidae	Margaritifera margaritifera	UNI_Mmar	González et al. 2015	SRR1560312	BivAToL 299	NA	108488	402	7526
	Heterodonta	Archiheterodonta		Carditida	Carditoidea	Carditidae	Cardites antiquatus	CAR_Cant	González et al. 2015	SRR1560458	MCZ Spain	25712910	113906	567	10798
							Carditamera floridana	CAR_Cflo	De novo	SRR8217853	BivAToL 31	13611096	81849	332	25270
					Crassatelloidea	Crassatellidae	Eucrassatella cumingii	CAR_Ecum	González et al. 2015	SRR1560271	BivAToL 83.1b	21838500	102094	395	6757
							Crassinella sp.	CAR_Crass	De novo	SRR8217852	MCZ 383044	14665682	153,462	468	15335
						Astartidae	Astarte sulcata	CAR_Asul	González et al. 2015	SRR1559270	MCZ 378853	32670541	76320	509	8326
		Euheterodonta	Anomalodesmata		Poromyoidea	Poromyidae	Poromya illevis	ANO_Pill	De novo	SRR8217847	BivAToL 94.1a	7251421	47464	351	2580
					Myochamoidea	Myochamidae	Myochama anomioides	ANO_Mano	González et al. 2015	SRR1560429	BivAToL 84.1a	32300919	120487	440	8883
					Thracioidea	Laternulidae	Laternula gracilis	ANO_Lmar	De novo	SRR8217846	BivAToL 78	8481057	42,694	325	1292
						Thrasciidae	Thracia phaseolina	ANO_Tpha	De novo	SRR8217820	BivAToL 266	19562042	65,225	333	3425
					Pandoroidea	Lyonsiidae	Lyonsia floridana	ANO_Lflo	González et al. 2015	SRR1560310	BivAToL 248.1a	20343583	92076	838	18084
			Imparidentia	Lucinida	Thyasiroidea	Thyasiridae	Parathyasira equalis	VEN_Tequ	De novo	SRR8217821	BivAToL 374.1.2	6846503	33586	317	2489
					Lucinoidea	Lucinidae	Phacoides pectinata	VEN_Ppec	González et al. 2015	SRR1560433	BivAToL 278.1b	5724985	85866	432	3989
							Cavatidens omissa	VEN_Comi	De novo	SRR8217822	BivAToL 71	9232173	81,849	332	7521
							Lucina pensylvanica	VEN_Lpen	De novo	SRR8217823	BivAToL 50	23275763	226,284	386	15091
							Clathrolucina costata	VEN_Ccos	De novo	SRR8217824	MCZ 383048	16749905	186,240	396	18270
				Gastrochaenida	Gastrochaenoidea	Gastrochaenidae	Lamychaena hians	VEN_Lhia	González et al. 2015	SRR1560308	MCZ 379006	37399760	53737	400	5990
				Adapedonta	Hiatelloidea	Hiatellidae	Hiatella arctica	VEN_Harc	González et al. 2015	SRR1560281	BivAToL 195.1a	36448617	73557	576	10583
					Solenoidea	Solenidae	Solen vaginoides	VEN_Svag	De novo	SRR8217825	BivAToL 70.2a	5635602	65526	326	3966
						Pharidae	Ensis siliqua	VEN_Esil	De novo	SRR8217826	BivAToL 26	14072427	108,668	442	7888
				Galeommatida	Galeommatoidea	Montacutidae	Mysella vitrea	VEN_Mvit	De novo	SRR8217827	BivAToL 203	25241033	133,675	305	5482
						Lasaeidae	Kellia suborbicularis	VEN_Ksub	De novo	SRR8217828	BivAToL 105.1a	23166111	49,795	283	2892
							Lasaea adansoni	VEN_Lada	González et al. 2015	SRR1560309	BivAToL 268.4	13598439	196677	299	8489
						Galeommatidae	Galeomma turtoni	VEN_Gtur	González et al. 2015	SRR1560274	MCZ 378975	14494707	92358	548	18420
							Scintilla sp.	VEN_Scint	De novo	SRR8217829	MCZ 383058	23777078	156459	480	22599
				Cardiida	Tellinoidea	Tellinidae	Scissula similis	VEN_Ssim	De novo	SRR8217865	BivAToL 7	19153459	164,709	435	12334
						Donacidae	Donax trunculus	VEN_Dtru	De novo	SRR8217864	BivAToL 132.2a	15754492	75877	292	3357
						Psammobiidae	Asaphis deflorata	VEN_Adef	De novo	SRR8217863	BivAToL 33	23680082	160,134	557	15175
						Semelidae	Scrobicularia plana	VEN_Spla	De novo	SRR8217862	BivAToL 20	12918895	101,628	371	3406
						Solecurtidae	Tagelus plebeius	VEN_Tple	De novo	SRR8217861	BivAToL 245	20010477	151,327	424	9146
					Cardioidea	Cardiidae	Fragum unedo	VEN_Fune	De novo	SRR8217860	BivAToL 75.1c	7299903	121185	393	11286
							Tridacna maxima	VEN_Tmax	De novo	SRR8217859	UMMZ 304398	19518555	176478	527	63786
							Cerastoderma edule	VEN_Cedu	De novo	SRR8217858	BivAToL 21.1b	15963611	120092	594	5363
							Laevicardium serratum	VEN_Lser	De novo	SRR8217867	BivAToL 57.1b	16612996	162,615	536	27965
							Papyridea sp.	VEN_Papy	De novo	SRR8217866	MCZ 383047	NA	NA	NA	11821
							Lunulicardia sp.	VEN_Lunu	De novo	SRR8217812	FMNH 317959.1	NA	NA	NA	37636
							Vasticardium sp.1	VEN_Vast1	De novo	SRR8217813	JP009	13593845	144372	485	22619
				Sphaeriida	Sphaerioidea	Sphaeriidae	Sphaerium corneum	VEN_Scor	González et al. 2015	SRR1561723	BivAToL 194.1a	38431045	183337	386	19027
				Myida	Dreissenoidea	Dreissenidae	Dreissena polymorpha	VEN_Dpol	De novo	SRR8217810	BivAToL 300	18304050	84,048	373	8214
						Dreissenidae	Mytilopsis leucophaeta	VEN_Mleu	De novo	SRR8217811	BivAToL 9	8429698	81,783	492	3288
					Myoidea	Corbulidae	Notocorbula tunicata	MYO_Ntun	De novo	SRR8217816	BivAToL 85	29165861	179,466	517	15934
						Corbulidae	Varicorbula gibba	MYO_Vgib	De novo	SRR8217817	BivAToL 143	18378784	58,179	297	3081
						Corbulidae	Caryocorbula cf. swiftiana	MYO_Corbu	De novo	SRR8217814	MCZ 383050	12443288	140159	598	21133
						Myidae	Mya arenaria	MYO_Mare	González et al. 2015	SRR1560361	MCZ 381391	17884175	98870	873	15764
					Pholadoidea	Pholadidae	Pholas dactylus	MYO_Pdac	De novo	SRR8217815	BivAToL 24	11794265	100,149	486	8181
						Teredinidae	Teredo cf. clappi	MYO_Tcla	De novo	SRR8217818	BivAToL 2	10989353	2044	335	15948
				Venerida	Mactroidea	Mactridae	Mactrotoma fragilis	VEN_Mfra	De novo	SRR8217819	MCZ 383049	14416787	99,456	812	19456
						Mesodesmatidae	Donacilla cornea	VEN_Dcor	González et al. 2015	SRR1560084	BivAToL 406.1a	12023230	43127	564	7249
					Ungulinoidea	Ungulinidae	Joannisiella cumingii	VEN_Ccum	González et al. 2015	SRR1559274	BivAToL 371.2c	17256202	61417	484	7326
							Diplodonta sp.	VEN_Diplo	González et al. 2015	SRR1576133	MCZ 378957	15607921	77225	444	9309
					Cyrenoidea	Cyrenidae	Polymesoda caroliniana	VEN_Pcar	González et al. 2015	SRR1560456	MCZ 381394	44017251	123646	679	7580
							Corbicula fluminea	VEN_Cflu	González et al. 2015	SRR1559272	BivAToL 242.1a	48293353	176007	763	21609
						Glauconomidae	Glauconome rugosa	VEN_Grug	De novo	SRR8217843	BivAToL 198	12578789	100,187	517	9932
					Cyrenoidoidea	Cyrenoididae	Cyrenoida floridana	VEN_Cyflo	González et al. 2015	SRR1560071	BivAToL 27.1a/2a	26193865	56435	421	7451
					Arcticoidea	Arcticidae	Arctica islandica	VEN_Aisl	González et al. 2015	SRR1559269	BivAToL 191.3a	49579535	161090	669	17823
						Trapezidae	Neotrapezium sublaevigatum	VEN_Tsub	De novo	SRR8217842	BivAToL 427	17673225	151,699	632	21289
					Hemidonacoidea	Hemidonacidae	Hemidonax pictus	VEN_Hpic	De novo	SRR8217845	BivAToL 95.2a	9145561	69987	377	7119
					Veneroidea	Veneridae	Mercenaria campechiensis	VEN_Mcam	González et al. 2015	SRR1560359	MCZ 381392	16027302	44041	520	5173
							Gemma gemma	VEN_Ggem	De novo	SRR8217844	BivAToL 16.2a	7544423	96927	475	12712
					Glossoidea	Glossidae	Glossus humanus	VEN_Ghum	González et al. 2015	SRR1560278	BivAToL 200.1a	10145130	58654	458	8806
						Vesicomyidae	Calyptogena magnifica	VEN_Cmag	De novo	SRR8217831	CU-Boulder	9355565	42445	399	3853
					Chamoidea	Chamidae	Chama macerophylla	VEN_Cmac	De novo	SRR8217830	MCZ 381299	17982365	165533	686	12291
							Chama aspersa	VEN_Casp	De novo	SRR8217849	BivAToL 434	2486121	47,315	377	5119
Monoplacophora				Tryblidiida		Neopilinidae	Laevipilina hyalina	OUT_Lhya	Zapata et al. 2014	SRR330425	NA	21400869	184307	714	18437
Polyplacophora	Neoloricata			Lepidopleura		Leptochitonidae	Lepidopleurus cajetanus	OUT_Lcaj	Giribet lab Legacy data	SRR8245857	NA	NA	82270	343	7144
				Chitonida		Chitonidae	Chiton olivaceus	OUT_Coli	Andrade et al. 2014	SRR618506	NA	17395660	63253	644	29361
Scaphopoda				Gadilida		Gadilidae	Gadila tolmiei	OUT_Gtol	Smith et al. 2011	SRR331897	NA	37024753	106509	522	24410
				Dentaliida		Dentaliidae	Antalis entalis	OUT_Aent	De novo	SRR8217848	MZC 384426	23699022	140,909	414	13616
Cephalopoda	Coleoidea		Octopodiformes	Octopoda	Octopoidea	Octopodidae	Octopus vulgaris	OUT_Ovul	Smith et al. 2011	SRR331946	NA	24109577	69154	826	14733
	Nautiloidea			Nautilida		Nautilidae	Nautilus pompilius	OUT_Npom	Combosch et al. 2017	SRR5626553	MCZ 381891	NA	330708	493	18535
Gastropoda	Patellogastropoda				Lottiodea	Lottiidae	Lottia gigantea	OUT_Lgig	Simakov et al. 2013	JGI database	NA	NA	NA	NA	37056
	Vetigastropoda				Trochoidea	Trochidae	Monodonta labio	OUT_Mlab	Zapata et al. 2014	SRR1505119	NA	16421520	127,921	1413	28784
References for Table S1
González VL, Andrade SCS, Bieler R, Collins TM, Dunn CW, Mikkelsen PM, Taylor JD, Giribet G. 2015 A phylogenetic backbone for Bivalvia: an RNA-seq approach. Proc. R. Soc. B 282, 20142332. (doi:10.1098/rspb.2014.2332).
Smith, S.A., Wilson, N.G., Goetz, F.E., Feehery, C., Andrade, S.C., Rouse, G.W., Giribet, G. and Dunn, C.W., 2011. Resolving the evolutionary relationships of molluscs with phylogenomic tools. Nature, 480(7377), p.364.
Combosch, D.J., Lemer, S., Ward, P.D., Landman, N.H. and Giribet, G., 2017. Genomic signatures of evolution in Nautilus—An endangered living fossil. Molecular ecology, 26(21), pp.5923-5938.
Zapata, F., Wilson, N.G., Howison, M., Andrade, S.C., Jörger, K.M., Schrödl, M., Goetz, F.E., Giribet, G. and Dunn, C.W., 2014. Phylogenomic analyses of deep gastropod relationships reject Orthogastropoda. Proc. R. Soc. B, 281(1794), p.20141739.
Simakov, O., Marletaz, F., Cho, S.J., Edsinger-Gonzales, E., Havlak, P., Hellsten, U., Kuo, D.H., Larsson, T., Lv, J., Arendt, D. and Savage, R., 2013. Insights into bilaterian evolution from three spiralian genomes. Nature, 493(7433), p.526.
Andrade, S.C., Montenegro, H., Strand, M., Schwartz, M.L., Kajihara, H., Norenburg, J.L., Turbeville, J.M., Sundberg, P. and Giribet, G., 2014. A transcriptomic approach to ribbon worm systematics (Nemertea): resolving the Pilidiophora problem. Molecular biology and evolution, 31(12), pp.3206-3215.
